# Supplementary material for: Heterozygous Yeast Deletion Collection Screens Reveal Essential Targets of Hsp90
Source: PLoS One. 2011 Nov 30;6(11):e28211. doi: 10.1371/journal.pone.0028211 (PMC3227642; doi:10.1371/journal.pone.0028211)
Supplement: Table S1 — Determination of statistical significance of various sensitivity cutoffs for data sets. The number of total ORFs analyzed for each experimental condition was compared to the number of those ORFs annotated in BioGRID as known Hsp90 (HSP82 and/or HSC82) interactors to determine the number of ORFs in common to both (overlap). The fold-enrichment and statistical significance of those ORFs occurring in data sets made from various cutoffs (top 5%, 7.5%, 10%, or 15% most sensitive) was then determined. (XLSX) [file pone.0028211.s001.xlsx]

## Sheet: Sheet1
Table S1
Determination of statistical significance of various sensitivity cutoffs for data sets
Experimental	Rv Cutoff	Total ORFs	Known Hsp90	Overlap	Fold-Enrichment	p-value
condition	(top X%)	Analyzed	Interactors (BioGRID)
HET15	5	5421	583	25	0.9	0.4
HET30	5	5414	577	34	1.2	0.3
HET37	5	5521	589	46	1.6	0.001
HOM30	5	3762	360	45	2.5	6e-12
HOM37	5	4090	404	53	2.6	4e-15
HET15	7.5	5421	583	41	0.9	0.6
HET30	7.5	5414	577	47	1.1	0.5
HET37	7.5	5521	589	61	1.4	0.006
HOM30	7.5	3762	360	58	2.1	7e-11
HOM37	7.5	4090	404	64	2.1	2e-11
HET15	10	5421	583	52	0.9	0.3
HET30	10	5414	577	59	1	0.9
HET37	10	5521	589	76	1.3	0.01
HOM30	10	3762	360	65	1.8	9e-08
HOM37	10	4090	404	71	1.8	1e-07
HET15	15	5421	583	83	0.9	0.6
HET30	15	5414	577	85	1	0.8
HET37	15	5521	589	109	1.2	0.01
HOM30	15	3762	360	73	1.4	0.003
HOM37	15	4090	404	89	1.5	3e-05
