# Supplementary material for: Heterozygous Yeast Deletion Collection Screens Reveal Essential Targets of Hsp90
Source: PLoS One. 2011 Nov 30;6(11):e28211. doi: 10.1371/journal.pone.0028211 (PMC3227642; doi:10.1371/journal.pone.0028211)
Supplement: Table S2 — 15°C heterozygous deletion pool data set. ORFs comprising the top 5% most sensitive heterozygous deletion strains (273 of 5421 tested ORFs) listed alphabetically by ORF name. (XLSX) [file pone.0028211.s002.xlsx]

## Sheet: Sheet1
Table S2
15 °C Heterozygous Data Set (top 5% most sensitive ORF/Gene deletions)
ORF	Gene
YAL002W	VPS8
YAL023C	PMT2
YBL019W	APN2
YBL027W	RPL19B
YBL032W	HEK2
YBL065W	N/A
YBR004C	GPI18
YBR006W	UGA2
YBR016W	N/A
YBR026C	ETR1
YBR029C	CDS1
YBR052C	RFS1
YBR054W	YRO2
YBR068C	BAP2
YBR069C	TAT1
YBR086C	IST2
YBR112C	CYC8
YBR133C	HSL7
YBR156C	SLI15
YBR191W	RPL21A
YBR197C	N/A
YBR198C	TAF5
YBR219C	N/A
YBR222C	PCS60
YBR224W	N/A
YBR242W	N/A
YBR248C	HIS7
YBR252W	DUT1
YBR267W	REI1
YBR285W	N/A
YBR298C	MAL31
YBR300C	N/A
YCL036W	GFD2
YCR020W-B	HTL1
YCR034W	FEN1
YCR036W	RBK1
YCR044C	PER1
YCR050C	N/A
YCR059C	YIH1
YCR084C	TUP1
YCR086W	CSM1
YDL010W	GRX6
YDL061C	RPS29B
YDL081C	RPP1A
YDL082W	RPL13A
YDL099W	BUG1
YDL107W	MSS2
YDL120W	YFH1
YDL125C	HNT1
YDL130W	RPP1B
YDL144C	N/A
YDL174C	DLD1
YDR015C	N/A
YDR024W	FYV1
YDR059C	UBC5
YDR073W	SNF11
YDR079W	PET100
YDR096W	GIS1
YDR124W	N/A
YDR145W	TAF12
YDR146C	SWI5
YDR167W	TAF10
YDR184C	ATC1
YDR226W	ADK1
YDR246W	TRS23
YDR249C	N/A
YDR257C	SET7
YDR269C	N/A
YDR270W	CCC2
YDR279W	RNH202
YDR281C	PHM6
YDR286C	N/A
YDR288W	NSE3
YDR300C	PRO1
YDR308C	SRB7
YDR314C	RAD34
YDR328C	SKP1
YDR335W	MSN5
YDR345C	HXT3
YDR355C	N/A
YDR363W	ESC2
YDR379W	RGA2
YDR382W	RPP2B
YDR385W	EFT2
YDR400W	URH1
YDR410C	STE14
YDR411C	DFM1
YDR422C	SIP1
YDR424C	DYN2
YDR447C	RPS17B
YDR455C	N/A
YDR458C	HEH2
YDR488C	PAC11
YEL013W	VAC8
YER007W	PAC2
YER025W	GCD11
YER095W	RAD51
YER117W	RPL23B
YER148W	SPT15
YFL044C	OTU1
YFL048C	EMP47
YFR015C	GSY1
YGL028C	SCW11
YGL053W	PRM8
YGL103W	RPL28
YGL116W	CDC20
YGL143C	MRF1
YGL144C	ROG1
YGR073C	N/A
YGR148C	RPL24B
YGR156W	PTI1
YGR159C	NSR1
YGR166W	KRE11
YGR185C	TYS1
YGR255C	COQ6
YHR024C	MAS2
YHR076W	PTC7
YHR084W	STE12
YHR105W	YPT35
YHR139C-A	N/A
YHR156C	LIN1
YIL083C	N/A
YIL101C	XBP1
YIL117C	PRM5
YIL125W	KGD1
YIL129C	TAO3
YIL130W	ASG1
YIL135C	VHS2
YIL136W	OM45
YIL146C	ECM37
YIL147C	SLN1
YIL149C	MLP2
YIL153W	RRD1
YIL165C	N/A
YIR007W	N/A
YJL010C	NOP9
YJL027C	N/A
YJL039C	NUP192
YJL059W	YHC3
YJL078C	PRY3
YJL146W	IDS2
YJL164C	TPK1
YJL180C	ATP12
YJL182C	N/A
YJR007W	SUI2
YJR016C	ILV3
YJR042W	NUP85
YJR045C	SSC1
YKL002W	DID4
YKL006W	RPL14A
YKL009W	MRT4
YKL019W	RAM2
YKL025C	PAN3
YKL056C	TMA19
YKL060C	FBA1
YKL092C	BUD2
YKL108W	SLD2
YKL135C	APL2
YKL152C	GPM1
YKL180W	RPL17A
YKL206C	ADD66
YKR001C	VPS1
YKR019C	IRS4
YLL025W	PAU17
YLL038C	ENT4
YLL040C	VPS13
YLL057C	JLP1
YLR002C	NOC3
YLR006C	SSK1
YLR009W	RLP24
YLR051C	FCF2
YLR061W	RPL22A
YLR063W	N/A
YLR076C	N/A
YLR087C	CSF1
YLR089C	ALT1
YLR117C	CLF1
YLR197W	SIK1
YLR244C	MAP1
YLR248W	RCK2
YLR252W	N/A
YLR257W	N/A
YLR260W	LCB5
YLR262C	YPT6
YLR265C	NEJ1
YLR286C	CTS1
YLR304C	ACO1
YLR338W	OPI9
YLR340W	RPP0
YLR347C	KAP95
YML073C	RPL6A
YML085C	TUB1
YML097C	VPS9
YML099C	ARG81
YMR093W	UTP15
YMR142C	RPL13B
YMR194W	RPL36A
YMR210W	N/A
YMR242C	RPL20A
YMR284W	YKU70
YMR290C	HAS1
YMR309C	NIP1
YMR316W	DIA1
YNL007C	SIS1
YNL037C	IDH1
YNL061W	NOP2
YNL096C	RPS7B
YNL110C	NOP15
YNL113W	RPC19
YNL160W	YGP1
YNL189W	SRP1
YNL202W	SPS19
YNL215W	IES2
YNL224C	SQS1
YNL231C	PDR16
YNL240C	NAR1
YNL241C	ZWF1
YNL247W	N/A
YNL254C	N/A
YNL282W	POP3
YNL302C	RPS19B
YNL304W	YPT11
YNL313C	N/A
YNR015W	SMM1
YNR034W	SOL1
YNR038W	DBP6
YNR046W	TRM112
YNR048W	N/A
YOL059W	GPD2
YOL060C	MAM3
YOL064C	MET22
YOL087C	N/A
YOL096C	COQ3
YOL115W	PAP2
YOR007C	SGT2
YOR027W	STI1
YOR098C	NUP1
YOR120W	GCY1
YOR126C	IAH1
YOR128C	ADE2
YOR140W	SFL1
YOR153W	PDR5
YOR234C	RPL33B
YOR298W	MUM3
YOR304W	ISW2
YOR309C	N/A
YOR322C	LDB19
YOR325W	N/A
YOR331C	N/A
YOR333C	N/A
YOR342C	N/A
YOR345C	N/A
YOR372C	NDD1
YOR379C	N/A
YOR383C	FIT3
YPL006W	NCR1
YPL068C	N/A
YPL079W	RPL21B
YPL093W	NOG1
YPL098C	MGR2
YPL129W	TAF14
YPL131W	RPL5
YPL154C	PEP4
YPL207W	TYW1
YPL235W	RVB2
YPL237W	SUI3
YPL238C	N/A
YPL251W	N/A
YPR021C	AGC1
YPR044C	OPI11
YPR137W	RRP9
YPR146C	N/A
YPR183W	DPM1
