# Supplementary material for: Heterozygous Yeast Deletion Collection Screens Reveal Essential Targets of Hsp90
Source: PLoS One. 2011 Nov 30;6(11):e28211. doi: 10.1371/journal.pone.0028211 (PMC3227642; doi:10.1371/journal.pone.0028211)
Supplement: Table S3 — Total ranked data from heterozygous deletion pool 15°C screen. All 5421 ORFs tested are listed by average ratio value ranking from most sensitive (most growth compromised when Hsp90 is inhibited) to least sensitive. (XLSX) [file pone.0028211.s003.xlsx]

## Sheet: Sheet1
Table S3
Total ranked data from heterozygous deletion pool 15 °C screen
Ranked Genes	Average Ratio values
IAH1	0.26144
YBR197C	0.31723
COQ6	0.3656
HSL7	0.38074
YPL238C	0.42343
SPS19	0.42668
YPR146C	0.43247
YPR021C	0.43547
RPL23B	0.45117
YNL224C	0.45774
YHR139C-A	0.46368
IDH1	0.46377
rad51	0.46852
cdc20	0.47049
TUB1	0.48158
YNL215W	0.48472
YPL207W	0.49925
DPM1	0.51304
YOR331C	0.5144
STI1	0.51538
YOR383C	0.51633
MAP1	0.5166
VPS9	0.51986
KAP95	0.5276
NAR1	0.53076
ANC1	0.53643
RPL5	0.54119
ATC1	0.54208
gcd11	0.54423
RPL24B	0.54431
RPS19B	0.54626
YNL110C	0.54867
GSY1	0.55552
zwf1	0.55771
RPP1A	0.56045
YGP1	0.56145
YNL247W	0.56321
YIL083C	0.56376
RPL19B	0.56484
EFT2	0.56677
SLD2	0.56724
PRM8	0.57156
RVB2	0.57176
PHM6	0.57518
NOP2	0.58151
PMT2	0.58219
DIA1	0.58473
YLR009W	0.58674
TAF25	0.587
YPL251W	0.5876
RPL33B	0.58842
RPL13A	0.58999
NEJ1	0.59063
SGT2	0.59167
YDR124W	0.59448
YDR269C	0.59505
YOR342C	0.5955
smm1	0.59643
YOR379C	0.59916
MAL31	0.59931
YKL002W	0.60046
CTS1	0.60089
YOL087C	0.60212
YLR076C	0.60599
nip1	0.6096
RPL21A	0.61045
YDL010W	0.61046
pro1	0.61087
TAO3	0.61108
rpc19	0.61318
SUI3	0.61394
NUP85	0.61758
YOR298W	0.61821
YDL144C	0.61869
YBR300C	0.61959
YPT6	0.62153
RRP9	0.62171
his7	0.62341
NDD1	0.6273
APL2	0.62833
MRF1	0.62863
PRM5	0.6293
RCK2	0.63199
PET100	0.63776
YMR093W	0.63908
YDR314C	0.63965
YLR089C	0.64022
RPL21B	0.64065
MRT4	0.64446
YKU70	0.64547
aco1	0.64671
BUD2	0.64707
arg81	0.64755
COQ3	0.64826
ade2	0.64985
TRS23	0.65019
spt15	0.65146
SIP1	0.65198
YOR333C	0.6553
MET22	0.65535
YLL025W	0.65623
YHR105W	0.65644
kre11	0.65649
TAT1	0.65669
SLI15	0.6567
YIL135C	0.65712
NCR1	0.65955
DLD1	0.65968
YNR046W	0.65995
AMI3	0.66029
APN2	0.66201
HNT1	0.66237
YOR325W	0.66415
YOR309C	0.6642
YBR267W	0.66471
ssc1	0.66501
YHC3	0.66657
YFL044C	0.66664
SIK1	0.6679
DUT1	0.66958
pep4	0.67015
YDR279W	0.67101
GIS1	0.67243
nup1	0.67364
TAF61	0.67374
RPL20A	0.67401
PAN3	0.67461
YLR087C	0.67615
RPL14A	0.67684
RPP2B	0.67804
YCR086W	0.67838
YBR016W	0.67957
YHR076W	0.68015
YJL182C	0.68056
YKL206C	0.68072
RPL28	0.68132
RPL13B	0.68207
fen1	0.68226
IST2	0.68226
YGR156W	0.68311
YJL010C	0.68338
CCC2	0.68367
YPR044C	0.68522
sis1	0.68525
NUP192	0.68588
IDS2	0.68674
EMP47	0.6872
YDR288W	0.68738
URH1	0.68856
GPD2	0.68901
UGA2	0.69
XBP1	0.69051
SRB7	0.69065
tpk1	0.69174
PAC11	0.69238
RPP0	0.69474
YDR286C	0.69475
YBL032W	0.69482
HTL1	0.69654
TAF90	0.69755
RMS1	0.69829
SLN1	0.69874
NOG1	0.69875
YNL254C	0.69913
YBR242W	0.69919
ste14	0.69957
YOR345C	0.69997
SKP1	0.70069
YBL065W	0.70143
YLR252W	0.70146
hxt3	0.70172
ste12	0.70189
PRY3	0.70345
YPT11	0.70358
YDR355C	0.7044
RPS29B	0.70532
ubc5	0.70566
YIR007W	0.70575
RPL22A	0.70676
MLP2	0.70688
RAM2	0.70699
RPS17B	0.71003
SNF11	0.71007
BAP2	0.71045
SOL1	0.71081
YCR050C	0.7111
cyc8	0.71111
YOR322C	0.71135
RPL6A	0.71149
YDR455C	0.71182
CDS1	0.712
YNL313C	0.71407
sui2	0.7146
ATP12	0.7148
YBR052C	0.71571
ESC2	0.71596
YLR002C	0.71663
RPP1B	0.71839
YBR285W	0.71874
ilv3	0.71881
RRD1	0.71885
MSN5	0.71983
POP3	0.71989
VPS8	0.7203
RBK1	0.72135
YLR063W	0.7217
ECM37	0.72209
TRF4	0.72244
YMR210W	0.72324
PDR16	0.72352
pdr5	0.72358
YLR338W	0.72358
RPL17A	0.7239
PER1	0.72409
GCY1	0.7241
YJL027C	0.72424
YDL099W	0.72453
SSK1	0.72474
YBR004C	0.72587
kgd1	0.72677
LCB5	0.72712
YLR257W	0.72723
SFL1	0.728
gpm1	0.729
YDR015C	0.7296
YBR224W	0.72976
MRF1'	0.72993
RPL36A	0.73099
FAT2	0.73181
YHR156C	0.73224
PMN1	0.73308
YDR458C	0.73344
YCL036W	0.73396
IRS4	0.73456
CLF1	0.73484
ENT4	0.73523
YLR051C	0.73628
YNR048W	0.73635
YDR024W	0.73693
YRO2	0.73731
NSR1	0.73741
YPL098C	0.73804
HAS1	0.73824
YGL144C	0.73852
TYS1	0.73852
RGA2	0.73917
OM45	0.73928
tup1	0.73939
YBR219C	0.73957
mss2	0.74073
VPS13	0.7409
RPS7B	0.74174
DBP6	0.7419
YDR249C	0.7422
DYN2	0.74243
FBA1	0.74244
YLL057C	0.74263
YPL068C	0.74369
VPS1	0.74395
SCW11	0.74402
srp1	0.74414
YGR073C	0.74439
swi5	0.74443
adk1	0.74473
ISW2	0.7449
YIL165C	0.74508
PAC2	0.74552
YDR411C	0.74559
YFH1	0.74565
VAC8	0.74576
YIL130W	0.74579
MAS2	0.74723
YKL056C	0.74743
YDL151C	0.74788
YGR106C	0.7479
sin3	0.74834
YCR063W	0.74834
YNR036C	0.74863
YPR004C	0.74871
cdc3	0.74941
FEN2	0.74969
YJR087W	0.74985
mfa1	0.74986
SHO1	0.75037
TRS20	0.75071
YIL028W	0.75074
TIP1	0.75087
YNR005C	0.75106
PHO86	0.75141
YOR206W	0.75159
NHP10	0.75243
MET18	0.7535
YHR196W	0.75351
spo14	0.75474
RPL10	0.75492
YFL023W	0.75552
FRE3	0.75565
PAT1	0.75567
RPS20	0.75584
YBR178W	0.75592
KTR5	0.75666
DOP1	0.75727
TAF65	0.75754
POB3	0.75761
chs5	0.75775
ECM3	0.75814
PYK2	0.75816
sga1	0.75817
YKL086W	0.75842
YBR241C	0.75855
YBR266C	0.75906
YPR003C	0.75912
YIR010W	0.75933
YLR364W	0.75936
YCR076C	0.75947
RPL40A	0.75982
YPL191C	0.75991
YGR190C	0.75995
YGR128C	0.76008
ECM22	0.76019
YGR053C	0.76024
YJR041C	0.76073
YJR023C	0.76073
POL5	0.76094
NUP145	0.76102
ULA1	0.7616
skn1	0.76194
YHR111W	0.76196
SHE1	0.76203
OST4	0.76258
TAF67	0.7626
PCA1	0.76282
SSP1	0.76295
RPL24A	0.76301
CDC46	0.76311
YPL088W	0.76312
NAT2	0.76319
GSG1	0.76325
VID27	0.7633
YDR278C	0.76341
RPL43A	0.76373
SPO12	0.76385
YLR271W	0.76434
IMP4	0.7649
PLO2	0.7651
TPK3	0.76564
GLT1	0.76584
MSW1	0.76625
YHR100C	0.76664
YDR275W	0.76735
YDL218W	0.76758
YDR344C	0.7678
yef3	0.76783
YBR113W	0.76788
KTR3	0.76797
NMD4	0.76814
COX10	0.76832
YJL003W	0.76849
RPS1A	0.76875
YMR115W	0.76896
YGR138C	0.76937
YBR187W	0.76945
RPS8A	0.76974
YDR324C	0.76987
YML093W	0.77004
YPL108W	0.7701
YIL166C	0.77011
YDR003W	0.77092
YMR290W-A	0.7711
MEX67	0.77154
SUR4	0.77221
YJL192C	0.77222
BOP2	0.77272
YNL303W	0.77279
ROK1	0.77303
RPS18A	0.77326
YFL018W-A	0.77326
YNL200C	0.77331
YGL128C	0.77398
YBR284W	0.77419
PAC1	0.77449
SED5	0.77495
DBP9	0.77514
MRPL6	0.77543
RPL35B	0.77582
SIW14	0.77584
mak11	0.77587
FBP1	0.77596
YDR117C	0.77601
YLR064W	0.77629
HUL5	0.77638
YDR274C	0.77663
GCD6	0.77666
SEC31	0.77702
CTF13	0.77876
MMP1	0.77901
YGR161C	0.77937
spa2	0.77947
asf2	0.77965
VPH2	0.77997
MCM21	0.78025
SIC1	0.78034
PDI1	0.78036
YDL176W	0.78037
YKL033W	0.78107
YBR226C	0.78142
ZIP1	0.78187
THI2	0.78204
STP2	0.78212
SDH4	0.78259
YBR063C	0.78386
STB5	0.78389
HIR2	0.78411
YNL246W	0.78419
YHR095W	0.78422
UBR1	0.78437
YBR206W	0.78457
MET28	0.78462
YNL047C	0.78476
IKS1	0.78487
CRS5	0.78527
YBR027C	0.78539
kss1	0.78568
DER1	0.78569
APC9	0.78582
YER166W	0.78588
RPS11B	0.78591
spp41	0.78604
YLR270W	0.78622
ARC40	0.78651
KCC4	0.78717
spt16	0.78725
TIF35	0.78726
SUA5	0.78763
YBR190W	0.78782
RDH54	0.78837
RPL34B	0.78865
SPS100	0.78894
YOR051C	0.78908
YBR281C	0.78921
YPL047W	0.78934
ZRT2	0.7898
HOG1	0.78998
fpr1	0.79018
RPS22A	0.79151
YDR290W	0.79169
YJR119C	0.79289
YJL109C	0.79307
YLR409C	0.79308
ARO9	0.79336
rec107	0.79377
YDR384C	0.79388
PLP1	0.79391
TIF3	0.79406
CYK3	0.7941
arg82	0.79411
RPS0B	0.79464
BEM3	0.79481
ASC1	0.79502
LHS1	0.79511
YLR184W	0.79513
RPL2B	0.79518
YDR449C	0.79529
YDR152W	0.79534
MIG2	0.79569
TOA2	0.79589
COQ2	0.79593
NUP57	0.79603
SMD3	0.79625
YNL077W	0.79639
ODC2	0.7964
YLR412W	0.79697
YCL003W	0.79744
YCL010C	0.79784
MAP2	0.79785
YDR431W	0.79827
pph3	0.79839
ARV1	0.79848
YGL239C	0.79893
FOL3	0.79902
CWH36	0.79912
TUS1	0.79922
erg11	0.79922
ndc1	0.79923
PSD2	0.80013
COX8	0.80019
YNL266W	0.8002
cit3	0.8004
nup84	0.80067
YGL160W	0.80093
YGR051C	0.80109
YMR119W-A	0.8012
RPL19A	0.80177
TOA1	0.80245
rpo21	0.80259
SDH2	0.8028
YDR179W-A	0.80315
YHR186C	0.80334
YLR247C	0.80383
PET309	0.80429
RPS27B	0.80432
YOR021C	0.80439
CSE1	0.80444
YAP1801	0.80467
YGL080W	0.80496
APG7	0.80504
HNT2	0.8052
YDR339C	0.80527
BUD7	0.8058
YKL207W	0.80605
ADE13	0.80662
YIL105C	0.80663
YDR412W	0.80667
BPT1	0.8068
YLR072W	0.80685
YOR227W	0.80692
AYT1	0.80719
YLR414C	0.80729
TOS1	0.80772
hxt1	0.8082
aro7	0.80851
RPA14	0.80905
YLR339C	0.80909
KRR1	0.80913
YGL199C	0.80919
YOR055W	0.8092
YDL211C	0.80927
rev7	0.80954
YDR084C	0.8096
ZRT1	0.80971
YDR482C	0.81024
LSM3	0.81064
YGR154C	0.81076
YPL165C	0.81122
gcd2	0.8115
LSM2	0.8116
TRR1	0.8117
sen1	0.81205
YHL005C	0.81207
BDF2	0.81229
YDR070C	0.81229
YNR021W	0.81249
RPS2	0.81257
RPL27B	0.81309
SSK22	0.81317
YJL018W	0.81326
cys3	0.81337
YBR007C	0.81337
YOL053C-A	0.8137
TBF1	0.81371
RLF2	0.81371
INO2	0.81383
URK1	0.81394
YOL057W	0.81407
FTR1	0.81409
MTR4	0.81433
LCB1	0.81443
THI12	0.81446
YJL075C	0.81449
VID21	0.81452
pep3	0.81463
MEF1	0.8147
cdc40	0.81476
SUL2	0.81486
RPS0A	0.81515
YDL219W	0.81519
HLJ1	0.8152
RED1	0.81576
DIS3	0.81582
PEX19	0.81644
kex1	0.81759
SUT1	0.81761
ROT2	0.81803
HCS1	0.8182
pdb1	0.81824
NMD3	0.81825
RRP46	0.81844
sui1	0.81849
YJL195C	0.81898
YMR279C	0.81929
TOS11	0.8194
prp3	0.81943
RPS23A	0.81952
HPA3	0.81964
NUP133	0.81982
CDH1	0.81993
YDR291W	0.81995
SEC13	0.81996
YDR063W	0.82028
YDR451C	0.82028
TAD3	0.8205
PPQ1	0.82068
PNG1	0.8207
NHP2	0.82073
RPL34A	0.82093
ret1	0.821
YBL028C	0.82101
FMN1	0.82136
YDR067C	0.82155
MPT1	0.82156
ERG24	0.82164
SDL1	0.82175
YLR012C	0.82198
YDL209C	0.82203
YPL005W	0.82203
AXL1	0.8222
pbs2	0.82256
SHY1	0.82257
PHO87	0.82277
YGR203W	0.82281
YPT10	0.82314
YHR049C-A	0.82323
AME1	0.82337
YOR235W	0.82358
CBC2	0.82374
RPP1	0.82377
APG14	0.82404
YGL235W	0.82406
ses1	0.82406
YDL096C	0.82415
IMG2	0.82417
met13	0.82418
NRD1	0.82428
mei4	0.82434
YLR387C	0.8246
DOT6	0.82462
ARE1	0.82489
YPL027W	0.82528
BUL1	0.82532
GCD7	0.82557
YNL203C	0.82561
EBS1	0.82578
RTA1	0.82589
YBR032W	0.82642
YDR036C	0.82664
ASN1	0.82666
RRN7	0.82671
YJL162C	0.8269
SEC35	0.82695
YPR154W	0.82699
afr1	0.82732
YDR051C	0.82756
SAH1	0.82762
pol2	0.82836
YLR222C	0.82838
YDR199W	0.82843
FUS3	0.82849
APM3	0.82863
GAA1	0.82899
YDR532C	0.82904
RCK1	0.82919
RPS13	0.82919
kns1	0.82919
YDL172C	0.82922
YHL029C	0.82929
YLF2	0.82936
YBR077C	0.8294
XDJ1	0.8296
CYR1	0.82962
MVD1	0.82968
YLR225C	0.82968
TEA1	0.82994
APG12	0.82994
YLR091W	0.82996
YBR012C	0.8301
ENT1	0.83023
YBR033W	0.83051
arg4	0.83057
YLR269C	0.83063
YHR143W	0.83084
YJL051W	0.83087
ADE16	0.83097
YNL114C	0.83104
MBR1	0.83124
SUB2	0.83125
NTC20	0.83134
lys9	0.83149
YLR343W	0.83167
YDR221W	0.83198
CUP9	0.83214
HIR1	0.83229
SOV1	0.83249
PHO89	0.8325
YGR054W	0.83255
YPL064C	0.83265
PAK1	0.83302
NCB2	0.83335
VPS45	0.83336
YCL060C	0.83336
YCL075W	0.83337
SOF1	0.83337
RRS1	0.83347
MCD4	0.83369
CRD1	0.83389
COQ1	0.83389
PEX2	0.8339
YER036C	0.83398
YHL035C	0.834
YDR417C	0.83414
MDJ2	0.83416
PRS5	0.83437
spt2	0.83444
YJL152W	0.83449
srb2	0.83477
MRS11	0.83496
YLR365W	0.83502
vps41	0.83561
TCM62	0.8359
PDS5	0.83599
COX14	0.83608
YNL171C	0.83621
YGR035C	0.83645
ppr1	0.83649
YFL049W	0.83657
YHR049W	0.83659
PDH1	0.83683
THP1	0.837
TFG1	0.83704
MSN1	0.8371
NAB3	0.8372
prp28	0.83728
NGR1	0.83733
mss51	0.83738
YLR261C	0.83759
NAN1	0.8376
RPC53	0.83766
YPR071W	0.83773
YJR088C	0.83775
ATP4	0.83779
YLR118C	0.83783
asf1	0.83837
YBR168W	0.83851
YNL164C	0.83854
KTR6	0.83869
prt1	0.83878
YGR160W	0.83881
YNL045W	0.83885
SPO19	0.83887
SVS1	0.83896
YKL146W	0.83899
YLR077W	0.83906
RPL38	0.83915
Rsa2	0.83917
YOR060C	0.83967
ELP2	0.84019
ECM2	0.84043
DAN1	0.84048
AGP2	0.84066
RPS10B	0.8411
EST3	0.84128
YOR022C	0.84144
cdc13	0.8416
YPR126C	0.84164
YKL088W	0.84176
YHL012W	0.84188
YDL115C	0.84202
YLR001C	0.84212
rnr2	0.84217
YJL097W	0.84256
HTM1	0.84261
MRP7	0.84268
YKL162C-A	0.84275
YKR071C	0.84295
YPR136C	0.84311
DRS1	0.84319
FMT1	0.84324
RPC11	0.8436
GRC3	0.84395
YHR122W	0.84405
RPL6B	0.84407
gpi1	0.84409
YBR061C	0.8442
YLR023C	0.84429
YML096W	0.84447
YOR146W	0.84453
SMD1	0.84473
YOR289W	0.8449
ERG27	0.84504
YOR111W	0.84511
YER139C	0.84537
RPS23B	0.84546
BUB3	0.84548
cce1	0.84577
YPL012W	0.8458
YJL131C	0.84611
SEN2	0.84621
YLL037W	0.84625
arf1	0.84662
YOR324C	0.84686
YBR262C	0.84737
YGR207C	0.84751
CTH1	0.84761
ACH1	0.84777
his5	0.84793
VTI1	0.84794
RSC3	0.84794
cdc16	0.84846
PCL2	0.84847
YPR040W	0.8485
TAF1	0.84854
YKL131W	0.84908
MRPL7	0.84926
CFT1	0.84945
RAD5	0.84951
YER152C	0.84997
YDR387C	0.85014
ECM13	0.85023
YER046W-A	0.85032
HUL4	0.85043
YDL100C	0.85052
SEC24	0.85052
PDS1	0.85072
YBL036C	0.85078
ELM1	0.85082
ARO3	0.85093
YOL014W	0.85099
PEX3	0.85124
PDX1	0.8515
YKL169C	0.8517
SRO77	0.85189
sto1	0.8519
BRE5	0.85197
YPR125W	0.852
YDL214C	0.85208
PTC2	0.85214
MUQ1	0.85222
MSS18	0.85253
PYC2	0.85257
YPL208W	0.8527
YLR003C	0.85277
YBR051W	0.85282
YDR370C	0.85306
mrp1	0.8531
YDL238C	0.85325
YNL056W	0.85335
LYS20	0.85341
UPF3	0.85358
YOR264W	0.85358
gal10	0.85359
MEU1	0.8537
pho2	0.85373
YGR265W	0.85392
HSP26	0.85403
FET5	0.85421
YOR173W	0.85426
YNL057W	0.85426
RPS12	0.85432
OPT1	0.85437
PMT5	0.8544
PIR3	0.85444
PDR17	0.85481
SPO16	0.85485
YLR444C	0.85486
HNM1	0.85493
RPN4	0.85494
LST4	0.85496
YGR131W	0.85496
YPL080C	0.85504
YDR491C	0.85506
GCD14	0.85507
VPS5	0.85528
URA6	0.85532
YCR026C	0.85534
APM2	0.85535
YBR025C	0.85583
TPM2	0.85593
WBP1	0.85597
RPS3	0.85607
YDL241W	0.85627
rvs167	0.85628
YFL032W	0.85631
YDL091C	0.85633
LSM7	0.85643
vas1	0.85676
YDR494W	0.85693
YBR064W	0.85709
REX2	0.85712
YNL051W	0.85712
HAT1	0.85724
YLR255C	0.85744
YOR192C	0.85747
SNO1	0.85747
MPD1	0.85764
SMD2	0.85773
YBR139W	0.85785
YGR136W	0.85827
top2	0.85828
COS1	0.85834
RPS4A	0.85837
ABM1	0.85848
YDR010C	0.85895
YDL203C	0.85896
YEL020C	0.85904
SYF2	0.8591
YKL174C	0.85921
YNL008C	0.85925
YCL006C	0.85929
aad6	0.85937
YHR162W	0.85961
YBR246W	0.85968
YNL295W	0.85968
YLR008C	0.85971
YMR299C	0.85978
GRH1	0.85982
aad4	0.8599
ECM16	0.86
NUP100	0.86001
MTH1	0.86023
TCM10	0.86028
YGR137W	0.86028
RRP4	0.8603
SHU1	0.86038
OAR1	0.86069
YDC1	0.86071
LAS21	0.86076
fur4	0.86078
YLR143W	0.86085
pet494	0.86087
SEC63	0.8609
YNL089C	0.86092
YDR094W	0.86117
YIL071C	0.8612
SAC1	0.86155
YLR041W	0.862
DYS1	0.86204
YLR165C	0.86208
YOR053W	0.86221
BUD17	0.86223
YOR029W	0.86256
SDC25	0.86273
YGL214W	0.86289
YCR007C	0.86292
VPS30	0.8631
YCS4	0.86331
pda1	0.86341
YMR110C	0.86342
MIR1	0.86362
PIG1	0.86379
rec104	0.86406
YOL017W	0.86419
YFR022W	0.86429
SPE4	0.86432
NUD1	0.86456
TIF5	0.86461
YER071C	0.86474
YNR042W	0.86481
CUS1	0.86505
GPM3	0.86508
YNL338W	0.86532
NOP13	0.86536
YNL159C	0.86537
YDL050C	0.86538
YCR017C	0.86547
YHR087W	0.86548
SPO69	0.86554
SHR5	0.86555
PRP38	0.86575
YHR155W	0.86582
HPT1	0.8659
APS3	0.86596
CMK2	0.86597
YLR040C	0.86603
VAM3	0.86611
kcs1	0.86616
ECM11	0.86616
YCR049C	0.86624
TIF4631	0.86641
YOL054W	0.86647
YCL026C	0.8666
YCR051W	0.8668
HRD1	0.86697
YFL035C-B	0.86697
YER097W	0.86728
BZZ1	0.86753
SBA1	0.86756
HCM1	0.8676
apg10	0.86763
YJR129C	0.86763
trp2	0.86772
YDL062W	0.86775
EDC2	0.86777
spt21	0.86782
HSP150	0.86783
YDR255C	0.86796
YLL023C	0.868
YHR151C	0.8681
YFL042C	0.86813
YPT32	0.86833
LUC7	0.8684
YGR001C	0.86841
PCL6	0.86869
YOR177C	0.8687
ATX1	0.86878
CDC47	0.86885
YGR052W	0.86903
YOR006C	0.86927
mgt1	0.86928
pet127	0.8694
RPH1	0.86976
YOR1	0.86983
YRF1-6	0.86994
ATP7	0.86995
YBR228W	0.87006
YMR211W	0.8701
YKL091C	0.87011
FIP1	0.87013
NAM8	0.87018
YBL051C	0.87022
RAD59	0.87029
APC1	0.8703
APC4	0.87032
RPI1	0.87048
YLR415C	0.87063
YKL084W	0.8707
YHR168W	0.87074
YDL015C	0.87081
TNA1	0.87094
YPL063W	0.87114
YGR111W	0.8712
ccr4	0.87122
SSF1	0.87129
YDL060W	0.87133
AUT7	0.87135
YNL177C	0.87139
YHL037C	0.87139
YJL144W	0.87177
YJR124C	0.87186
THI6	0.87189
YGL102C	0.872
YJR097W	0.87205
STU1	0.87205
ALP1	0.87242
YDL071C	0.87261
YER188W	0.87267
YMR245W	0.87269
cka2	0.87289
LSM4	0.87293
RLP7	0.87299
LCD1	0.87304
YDL221W	0.87309
RIO1	0.87309
YGR269W	0.87317
DAD1	0.87329
POL4	0.87347
YLR198C	0.87357
LSM5	0.87358
KRE5	0.87367
YPR142C	0.87385
YOR024W	0.87392
rib5	0.87395
SNZ1	0.87397
YDR338C	0.87409
YOR082C	0.87412
mip1	0.87445
ERG7	0.8745
YHR116W	0.87473
CTM1	0.87478
YDR132C	0.87478
YHR070W	0.87482
CBT1	0.87487
YLR331C	0.87492
MRPL28	0.87503
alg1	0.87504
GYP1	0.87507
SEC17	0.87511
SNF12	0.87532
YGR069W	0.87534
YPR150W	0.87538
TBS1	0.87558
YNL099C	0.8756
RHK1	0.87566
VPS60	0.87579
YNL100W	0.87581
AZF1	0.87591
YIR016W	0.87627
TOS9	0.87638
GSH2	0.87651
SHE9	0.87652
YLR239C	0.87662
RPS19A	0.87663
CHA4	0.87663
YME1	0.87667
YLR434C	0.87681
msh1	0.87682
YHC1	0.87688
SHP1	0.87698
YNL294C	0.877
AIP1	0.87701
YLR324W	0.87706
YOR138C	0.87707
PPZ2	0.87709
YLL059C	0.87713
VAC7	0.87721
AUT2	0.87726
GND1	0.87783
ARP1	0.87799
YLR349W	0.878
HST3	0.87806
YBR071W	0.8781
YFR016C	0.87813
YJL105W	0.87816
YGR257C	0.8782
PMP2	0.87823
YPS1	0.87823
YNL296W	0.87824
MEI5	0.87826
YDR466W	0.87828
MUP3	0.87834
YNL095C	0.87842
USO1	0.87854
YGL042C	0.87864
YJL185C	0.87885
RRP6	0.87895
RPS6A	0.87897
RPS1B	0.87909
spe1	0.8791
UBP8	0.87928
CYT2	0.87928
PRE9	0.87931
spo11	0.8794
YJL118W	0.87941
YER066C-A	0.87941
YKR106W	0.87946
YMR187C	0.87949
DTR1	0.87961
MNR2	0.87967
YML037C	0.87972
URA7	0.87975
YCL023C	0.8798
TFB3	0.87984
SFT1	0.8799
yuh1	0.88019
vps21	0.88029
YIL096C	0.88029
UBC9	0.88043
YCL001W-A	0.88064
HHF1	0.88084
RPS24A	0.88088
UME6	0.88095
SHE4	0.88102
LYS21	0.88129
GOT1	0.88129
YDR421W	0.88129
YIL121W	0.88143
REX4	0.88146
YLL020C	0.88156
NAM7	0.88158
hom2	0.8816
YLR278C	0.88161
YPL114W	0.88164
pfk2	0.88165
CEM1	0.88174
mak16	0.88177
PCL8	0.88189
YPL176C	0.88192
YDR504C	0.88193
RSM24	0.88197
DOG1	0.882
pgi1	0.88206
ECM23	0.88209
YPL144W	0.88213
BUD9	0.88219
MGA2	0.88221
NUF1	0.88227
NIP29	0.8823
FRE7	0.88243
YCR045C	0.88261
ATP3	0.88262
CSI2	0.88268
cyc7	0.88275
SWM1	0.88276
ISC10	0.88277
grr1	0.88284
RHO3	0.88288
CBK1	0.88291
LRO1	0.88303
YGR021W	0.8831
YIP1	0.88314
ICS3	0.88324
MPP10	0.88326
YOR295W	0.8833
YDL121C	0.8833
ZPR1	0.88332
PHB1	0.88339
YNL122C	0.88341
CAC2	0.88342
YKL115C	0.88349
YCL016C	0.88364
YLR046C	0.88374
YER041W	0.88377
CHS7	0.88379
YGR179C	0.88408
YDR430C	0.88425
MDM12	0.88439
YLR455W	0.88449
MHT1	0.88455
MAE1	0.88457
PAN2	0.8846
YGL177W	0.88462
BMS1	0.88475
BUR2	0.88492
IMP3	0.88504
YPL225W	0.88505
YDR360W	0.88508
GIM5	0.88509
RPS9B	0.88509
NGG1	0.88521
YOR271C	0.88529
DUO1	0.88532
YOR068C	0.88546
YDL086W	0.88553
YPR037C	0.88553
YJL103C	0.88561
TFA1	0.88563
AEP2	0.88574
APL1	0.88574
SQT1	0.88577
RSC4	0.88579
RPL18B	0.88581
YLR440C	0.88586
CTF8	0.88596
YGR011W	0.88598
PHO13	0.8861
CAF20	0.88617
YLR068W	0.88622
YHL039W	0.88626
MPA43	0.88653
trp1	0.88656
RIS1	0.88661
YER053C	0.88669
ORC3	0.88673
MKS1	0.88679
WHI4	0.88692
ICT1	0.88695
FAB1	0.88699
RPL41A	0.88708
apg9	0.88722
ARK1	0.88732
PSD1	0.88733
GAT3	0.88734
UGX2	0.88747
LSM6	0.88754
YMR204C	0.88757
cpa1	0.88763
YDR357C	0.88775
YDL233W	0.88776
ECM31	0.88789
STB3	0.88793
NUP2	0.88807
SSY5	0.88817
YAP6	0.88834
LAG2	0.88837
YMR317W	0.88838
MSH6	0.88851
YBL071C	0.88859
HOC1	0.88865
SLT2	0.88867
RFC2	0.8887
YLR400W	0.88874
YER181C	0.88875
PCL9	0.88876
UBP14	0.8888
YML095C-A	0.8888
lys2	0.88888
ENT2	0.88893
YPR096C	0.88897
YPR144C	0.88908
YOR059C	0.88909
YPL170W	0.8893
YLR179C	0.88953
SYT1	0.88955
GPA1	0.88958
YBR047W	0.88959
YPR147C	0.88961
GSY2	0.88975
MAL32	0.88977
APG17	0.89008
RRN10	0.89015
YKL076C	0.89025
UFE1	0.89035
msi1	0.89035
CAJ1	0.89036
NOP4	0.89036
YPL112C	0.89053
YPL257W	0.89062
YSA1	0.89066
cks1	0.89068
YOR076C	0.89078
MBF1	0.891
YHR080C	0.89101
CIN5	0.89103
YKL183W	0.89123
YHR067W	0.89128
ACS2	0.89128
PTM1	0.89129
HLR1	0.89133
YDR415C	0.89136
HSP12	0.89141
RPO31	0.89152
YMR158C-B	0.89164
YCL053C	0.89173
IME1	0.89185
RPS16A	0.89194
SCO2	0.89194
IST3	0.89196
SNF6	0.89201
YGL041C	0.89209
YBR134W	0.89213
YHR097C	0.89214
YBL100C	0.89214
CTK2	0.89217
YKR073C	0.89235
MSL1	0.8924
RPL43B	0.89245
YKL147C	0.89257
GDI1	0.89263
YPL205C	0.89281
YBR014C	0.89282
BUB1	0.89298
BEM4	0.89305
YML102C-A	0.8932
rtt103	0.8932
DOG2	0.89325
pep12	0.89336
VRP1	0.89341
CHL1	0.89348
YEL010W	0.89357
MTR3	0.89359
QRI5	0.89365
CCC1	0.89368
MNN10	0.8937
YHB1	0.89375
COX20	0.89375
YOR019W	0.89388
BSD2	0.89398
YPR012W	0.89409
YLR108C	0.89416
lys14	0.89418
YDR109C	0.8943
YNL078W	0.89434
ALA1	0.8944
YER128W	0.89447
ATF2	0.89452
EHT1	0.89454
SOH1	0.89465
YOR071C	0.89466
YHR207C	0.89477
YMR320W	0.89489
YLR356W	0.89493
MEC1	0.89504
rpd3	0.89507
HRR25	0.89509
RAD30	0.89513
YJL193W	0.89519
YDR267C	0.89519
ERG1	0.89521
MCD1	0.89522
YDR128W	0.89535
ECM8	0.89535
UBP1	0.89537
RUB1	0.89537
YML071C	0.89553
YKL083W	0.89557
AAH1	0.89567
DBR1	0.89571
YMR158W	0.89575
YPL014W	0.89581
YGL226W	0.89584
YLR424W	0.8959
PWP1	0.89596
WSC4	0.896
RAD26	0.89605
LAT1	0.89611
SPR3	0.89621
YPL201C	0.89627
GAL3	0.89629
RPB10	0.89638
YBR270C	0.89641
MRE11	0.89642
YCL063W	0.89642
YLL056C	0.89651
RPL4A	0.89655
IFH1	0.89656
YBR292C	0.89661
PMA1	0.89666
YPR099C	0.89671
YGR139W	0.89679
YOR112W	0.89693
arg1	0.89697
YLR350W	0.89707
BIO2	0.89708
POP4	0.89713
YPR015C	0.89716
PMU1	0.89717
BRE4	0.89727
YKL082C	0.89736
YKL153W	0.89738
BTS1	0.89739
YKL023W	0.8975
YOR102W	0.89756
TCI1	0.89758
YCR024C	0.89761
cdc12	0.89768
NIT3	0.89778
YER091C-A	0.8978
SAE2	0.89784
GCN5	0.89796
YLR408C	0.89804
YJU2	0.89818
CDC123	0.8982
HPA2	0.8982
YDL046W	0.89823
NOT3	0.89837
GPX1	0.89846
YDL222C	0.89856
YMR074C	0.89868
TPI1	0.89871
YDL173W	0.89883
YOR338W	0.89884
IMP1	0.89899
MID1	0.89924
YGL020C	0.89938
YLR049C	0.89952
YMR196W	0.89953
IDP3	0.89953
cap2	0.89954
OST3	0.89955
SNU114	0.89965
mrp2	0.89965
YDR352W	0.89974
sec3	0.8998
YGL014W	0.89994
YMR086W	0.89999
HRD3	0.90003
SUM1	0.90029
CIS1	0.90033
MRS3	0.90035
sko1	0.90047
ERO1	0.90055
YDR380W	0.90057
trp4	0.9007
YTP1	0.90097
YHR140W	0.90114
YNL311C	0.90132
RNH70	0.90135
YMR052C-A	0.90163
FZF1	0.90169
YDR326C	0.90177
YOR049C	0.90184
SPT23	0.90187
ERV1	0.90187
RPS4B	0.90195
YKR049C	0.90198
ENP1	0.90201
GTR2	0.90201
HKR1	0.90206
YOR284W	0.9021
YIL137C	0.90219
SPS4	0.90221
YOR093C	0.90232
YDR179C	0.9025
GIP1	0.90268
YDL242W	0.90274
YLR073C	0.90274
YIL161W	0.9029
cha1	0.90295
YER175C	0.90297
PMI40	0.90332
SGM1	0.90333
YDL237W	0.90333
RNR1	0.90342
VID22	0.9035
GDH2	0.90352
CLP1	0.90356
YOR084W	0.90357
PRM10	0.90358
SSE1	0.9036
CTP1	0.90362
YBR075W	0.90364
YDR438W	0.90375
YMR135C	0.90377
DAP2	0.90379
SNP1	0.9038
YLR106C	0.90381
AAT2	0.90385
VTC3	0.904
YOL153C	0.90405
met3	0.90411
UGP1	0.90412
ERG26	0.90415
YMR144W	0.90419
APL3	0.90425
ATP5	0.9043
DBP10	0.9043
PET117	0.90434
MRD1	0.90436
FAR1	0.90448
SSU72	0.90452
CSR1	0.90454
KTR2	0.90494
YHL013C	0.90498
GPI12	0.90501
YJL032W	0.90507
RGT1	0.90508
ARC1	0.90519
gal2	0.90525
YMR192W	0.90527
YHL026C	0.90534
YFR055W	0.90546
SGS1	0.90555
YPL102C	0.90569
ZRC1	0.90575
YNL285W	0.90576
YNL176C	0.90609
RPC25	0.90622
YPL105C	0.90629
YFL019C	0.90631
FZO1	0.90639
pho8	0.9064
YJL204C	0.9065
YOL027C	0.90662
phr1	0.90674
YOL070C	0.90679
APS2	0.9068
YPR022C	0.90682
HVG1	0.90718
YIL108W	0.90721
YBR239C	0.90725
YOR066W	0.90735
YOR050C	0.90747
TLG1	0.90761
YMR082C	0.90763
YJL011C	0.90766
REG2	0.90779
kre1	0.90792
BRO1	0.90795
SAS5	0.90802
HOP2	0.90804
RTT105	0.90804
gyp7	0.90808
YPR078C	0.90808
YPL103C	0.90815
PLB3	0.90819
HSP10	0.9083
ASN2	0.90838
NPR2	0.90838
CLB5	0.90841
GPI13	0.90849
ade3	0.9085
VAB2	0.90853
YJR015W	0.9086
CET1	0.90862
rps18B	0.90866
KAP122	0.90872
RDI1	0.90873
YFR026C	0.90873
GFD1	0.90875
dal5	0.90875
YOR306C	0.90878
APE3	0.90879
YER084W	0.90889
YKR035C	0.90894
LEA1	0.90909
COX11	0.90914
SHE3	0.90932
PHO5	0.90938
YMR253C	0.9094
YER087W	0.90943
YJL171C	0.90944
PEX6	0.90944
GIM3	0.90947
YDR101C	0.90951
NPR1	0.90953
TOM70	0.90959
sup35	0.90963
YBR124W	0.90967
YJL055W	0.90969
YPL055C	0.90973
YOL082W	0.90975
MRPL44	0.90988
DPB4	0.90992
YJL094C	0.91027
YML119W	0.9103
SNU71	0.91031
tub3	0.91032
ipl1	0.91034
YDR093W	0.91039
FUS1	0.91045
YMR141C	0.9105
HYR1	0.91051
YHR138C	0.91052
RPL7B	0.91054
lte1	0.91056
YFR006W	0.91062
UFD2	0.91066
SKS1	0.91072
YDL023C	0.9108
RPL26B	0.91089
RPL1A	0.91092
STD1	0.91093
MED8	0.91094
NPL4	0.9113
YDR425W	0.91141
YML053C	0.91144
YLR416C	0.91148
THO1	0.91154
PNP1	0.91167
YOL053W	0.91175
SNM1	0.91178
INP54	0.91181
YGL114W	0.91188
YPR008W	0.91189
YOL036W	0.91194
YPL133C	0.91197
BET4	0.91199
STV1	0.91201
TOS8	0.9121
RCL1	0.91213
YOR267C	0.91217
PCH2	0.9122
YOL162W	0.91223
mlp1	0.91228
GOS1	0.91228
YBL057C	0.91234
adp1	0.91236
YDR102C	0.91242
YKL053C-A	0.91243
YER068C-A	0.91245
YIL103W	0.91248
YJR020W	0.91256
CLA4	0.91256
YLR456W	0.91264
sod2	0.91273
RFA3	0.91289
TAF47	0.91289
YNL150W	0.91291
YER184C	0.91298
EAF3	0.91302
QDR1	0.91318
SSQ1	0.91321
APS1	0.91324
ICL1	0.91342
SLF1	0.91345
STE23	0.91372
YKR074W	0.91373
mf(alpha)2	0.91382
VAM7	0.91387
YLR042C	0.91391
YMR221C	0.91411
YCR025C	0.91423
YPL095C	0.9143
YJR044C	0.91431
YOR129C	0.9144
YMR237W	0.9144
YDR475C	0.91446
GLK1	0.91446
GPM2	0.91462
GZF3	0.91462
YAE1	0.91472
YLR262C-A	0.91475
YPL100W	0.91479
YNL201C	0.91483
YGR025W	0.91494
YIL027C	0.91494
DIE2	0.9151
HEM12	0.91514
YFR043C	0.91517
YLL033W	0.91525
PRS3	0.91527
YOL114C	0.91527
GAT4	0.91533
rme1	0.9154
EST1	0.91564
YNL191W	0.91565
YEL072W	0.91568
ERG2	0.91572
rev3	0.9159
MNT3	0.91593
YJR013W	0.91594
YGL217C	0.91595
NPT1	0.91598
YGL045W	0.91601
YLL053C	0.91603
ALO1	0.91605
KTR4	0.91606
YSY6	0.91614
ATP18	0.9163
YOR263C	0.91636
YLR101C	0.91636
SKT5	0.91639
GUK1	0.91639
swi1	0.91639
YMR145C	0.91647
YLR454W	0.91648
SSF2	0.91664
YPR014C	0.91668
YMR244W	0.91682
mes1	0.91684
YER185W	0.91686
NHA1	0.9171
HYS2	0.9172
CTK1	0.91726
TOK1	0.91735
YCL058C	0.91736
snf1	0.91745
OPI1	0.91746
YDR327W	0.91748
PUS4	0.91752
WSS1	0.91764
FAU1	0.91768
YPL110C	0.91782
ERS1	0.91784
YOR199W	0.91798
hxk2	0.91799
HRT2	0.91809
YER067C-A	0.91829
ROM2	0.9184
YNR053C	0.91849
YOR296W	0.91853
YGR164W	0.91854
ERV41	0.91871
PWP2	0.91876
YHR126C	0.91877
YMR160W	0.91887
YKR007W	0.91892
YMR085W	0.91899
YHR033W	0.919
YLR016C	0.91902
kex2	0.91907
DPB3	0.91909
YOR088W	0.91914
YLL058W	0.9193
YEL044W	0.9194
ATX2	0.91941
YMR315W	0.91945
dun1	0.91951
YLR221C	0.91951
RPL27A	0.91953
YIL025C	0.91962
RNC1	0.91966
PTR2	0.91969
GCV2	0.9197
ole1	0.91981
YOR282W	0.91983
DCI1	0.91983
YGR081C	0.91989
bmh1	0.91991
lys5	0.91994
YGL088W	0.91994
PRI2	0.92009
YLR224W	0.92012
YMR215W	0.92015
BTN2	0.92032
YDR056C	0.92036
YDR153C	0.92041
VIP1	0.92041
YMR263W	0.92046
THI21	0.92051
YLR050C	0.92059
YIL058W	0.92059
car1	0.9207
YLR312C	0.92078
YBR194W	0.92092
GRX4	0.92095
MHP1	0.92099
YDL072C	0.92101
RPC40	0.92108
BPH1	0.92114
BUD4	0.92125
PMP3	0.92125
cna1	0.9213
YNR063W	0.92131
YGL109W	0.92139
HAL1	0.92146
YLR201C	0.92147
YBL059W	0.92149
YMR226C	0.92151
YMR247C	0.92153
PTC5	0.9216
YDR250C	0.92165
YOL163W	0.92167
YGL064C	0.92176
YHR079C-B	0.9218
YDL076C	0.92194
FKS3	0.922
YGL085W	0.922
MRPL23	0.92205
cbf1	0.92213
YDR196C	0.92218
YDR042C	0.92222
COX12	0.92227
YPR083W	0.92229
MRPL39	0.92231
ira1	0.92235
TOS5	0.92241
YHL044W	0.92252
YBR013C	0.92254
YPL222W	0.92257
VMA22	0.92268
RPS24B	0.92269
GLG2	0.92282
ARR2	0.92292
YNL119W	0.92304
YKL037W	0.92314
CNB1	0.92319
leu1	0.92319
YHR039C	0.9232
CCA1	0.92331
YER130C	0.92332
SHS1	0.92334
ECM19	0.92339
TRF5	0.92356
RPL3	0.92357
KEL2	0.92378
XPT1	0.92386
YIL024C	0.92387
PEX15	0.92395
YDR531W	0.92409
BCK2	0.92411
YPR152C	0.92418
YPL267W	0.92422
MUD2	0.92422
sac2	0.9243
YHR202W	0.92436
LEE1	0.92437
DDP1	0.92438
YNL168C	0.92447
NVJ1	0.92447
NEW1	0.92458
YJL132W	0.92466
ppa1	0.92484
YIL102C	0.92484
RPC82	0.92485
MRPL37	0.92489
PNT1	0.92491
YBL064C	0.92493
YMR254C	0.92497
TOS6	0.92499
mfa2	0.92505
RTT106	0.92514
RRD2	0.92521
NGL1	0.92526
YDR442W	0.92531
YKL053W	0.92535
YPR098C	0.9254
HPC2	0.92544
YGR205W	0.92548
BOI2	0.92554
SMX3	0.92559
spt14	0.92572
YJL028W	0.92575
gsp2	0.92578
YPR031W	0.92581
PUT4	0.92586
PTC3	0.92596
ATP1	0.92599
YKR087C	0.92602
YOR225W	0.92605
YOL093W	0.92616
mtf1	0.92624
MAD1	0.92628
YHR198C	0.92629
YIL023C	0.9263
spr6	0.92633
YMR171C	0.92634
YNL170W	0.92649
PDR1	0.92649
LCB2	0.92657
PRM6	0.92663
SRP40	0.92675
YMR233W	0.92675
TAT2	0.92678
YDL148C	0.9268
ssn2	0.92685
MET17	0.92697
YGR223C	0.92701
vps33	0.92701
HXT12	0.92705
YPR091C	0.92706
YDR049W	0.92706
SYS1	0.92733
ATM1	0.92738
YPK2	0.92743
YJR142W	0.92744
YDR489W	0.92757
COR1	0.92762
YBR280C	0.92764
YBR090C-A	0.92775
YMR086C-A	0.92785
YBL104C	0.92789
YDR136C	0.92802
YGR235C	0.92809
YLR211C	0.9281
ZMS1	0.92811
YLR123C	0.92824
rev1	0.92827
YDR333C	0.92831
VPS29	0.92832
HOR7	0.92842
YIL011W	0.92842
MDH3	0.92846
RPL26A	0.92848
RPL8A	0.92849
LCB4	0.92849
RTT101	0.9285
RIF2	0.92853
YJR070C	0.92864
RNR4	0.92874
adk2	0.92877
YBL073W	0.9288
YBL053W	0.92892
YJR110W	0.929
lap3	0.92903
DDC1	0.92904
YDR008C	0.92917
PHM7	0.92918
YGL060W	0.92919
YLR036C	0.92922
put2	0.92928
LST8	0.9294
SWA2	0.92944
YLR104W	0.92945
ASE1	0.92946
YNL105W	0.92946
YIL090W	0.9295
YCR064C	0.92953
YKL075C	0.92957
YMR148W	0.92957
SSO2	0.92959
YEL023C	0.92959
YDR396W	0.92962
KIP2	0.92964
YDL186W	0.92966
YGR058W	0.92972
YLR445W	0.92975
YOL134C	0.92984
YJR096W	0.92988
RPR2	0.92991
YOR197W	0.93012
GAT2	0.93016
YBR184W	0.93023
YJL066C	0.93028
YGR173W	0.93044
YOR252W	0.93046
HEM13	0.93057
PRS4	0.93059
YMR135W-A	0.9306
NIP100	0.93063
XKS1	0.93067
SEC20	0.93069
YIL039W	0.93088
GRX1	0.93092
kar3	0.93096
APL5	0.93099
YKR075C	0.931
YCL002C	0.93108
MRPL20	0.93113
RSM27	0.93117
YJR107W	0.93118
sec1	0.93123
AHT1	0.93125
YJL122W	0.93129
PRP21	0.93131
mcm3	0.93133
LAG1	0.93134
YOR385W	0.93134
MRS2	0.93134
YPL186C	0.93148
YDL034W	0.93157
GRX3	0.93159
YOR083W	0.9316
GPI10	0.93163
YIR036C	0.93166
RHO2	0.93189
YGR242W	0.93206
TIM22	0.93215
YJL211C	0.93217
BOS1	0.9322
BIM1	0.93226
YGR022C	0.93229
APM1	0.93237
KAP123	0.93247
YNL152W	0.93264
YMR295C	0.93266
CLB3	0.93271
HST1	0.93274
SMK1	0.93281
YGR206W	0.93284
GDS1	0.93285
APC11	0.93291
NTA1	0.93291
ARF3	0.93292
ERP3	0.93294
pzf1	0.93296
YBL012C	0.93296
SPC72	0.93304
RRN3	0.93307
[truncated: 3,476 more rows]
