# Supplementary material for: Heterozygous Yeast Deletion Collection Screens Reveal Essential Targets of Hsp90
Source: PLoS One. 2011 Nov 30;6(11):e28211. doi: 10.1371/journal.pone.0028211 (PMC3227642; doi:10.1371/journal.pone.0028211)
Supplement: Table S4 — Essential heterozygous data set ORFs. Heterozygous deletion strains with single copies of essential genes occurring in data sets of any of the three temperature screens (total of 155 ORFs) are shown. Grey coloration indicates the 19 essential ORFs previously annotated in BioGRID as known Hsp90 (HSP82 and/or HSC82) interactors. Green coloration indicates the 136 ORFs representing novel essential Hsp90 interactors. (XLSX) [file pone.0028211.s004.xlsx]

## Sheet: Essential
Table S4
Essential Heterozygous Data Set ORFs
ORF	Gene	Sensitive Data Set(s)
YBR155W	CNS1	het30
YOR057W	SGT1	het30
YDR328C	SKP1	het15,het30,het37
YER148W	SPT15	het15,het30
YFL039C	ACT1	het30,het37
YIL021W	RPB3	het37
YOL135C	MED7	het37
YDR308C	SRB7	het15
YER013W	PRP22	het37
YFL009W	CDC4	het30,het37
YGR175C	ERG1	het37
YLL011W	SOF1	het37
YLL018C	DPS1	het30
YMR094W	CTF13	het30,het37
YMR277W	FCP1	het37
YNL110C	NOP15	het15
YNL189W	SRP1	het15
YPL016W	SWI1	het30
YPL235W	RVB2	het15
YAL032C	PRP45	het37
YAL033W	POP5	het37
YAL035W	FUN12	het37
YBR004C	GPI18	het15
YBR029C	CDS1	het15
YBR198C	TAF5	het15
YBR237W	PRP5	het30
YBR252W	DUT1	het15
YCL017C	NFS1	het30
YDL108W	KIN28	het30
YDL120W	YFH1	het15
YDL163W	n/a	het37
YDL196W	n/a	het37
YDL208W	NHP2	het30
YDL209C	CWC2	het37
YDL212W	SHR3	het37
YDL217C	TIM22	het37
YDR002W	YRB1	het30
YDR145W	TAF12	het15
YDR167W	TAF10	het15
YDR246W	TRS23	het15,het30
YDR288W	NSE3	het15
YDR327W	n/a	het30,het37
YDR355C	n/a	het15
YDR464W	SPP41	het30
YEL002C	WBP1	het30
YER025W	GCD11	het15,het30
YFL002C	SPB4	het37
YFL005W	SEC4	het37
YFL037W	TUB2	het37
YFR027W	ECO1	het37
YFR051C	RET2	het37
YGL044C	RNA15	het37
YGL047W	ALG13	het30
YGL098W	USE1	het37
YGL103W	RPL28	het15
YGL116W	CDC20	het15,het30
YGL169W	SUA5	het30,het37
YGL238W	CSE1	het37
YGR073C	n/a	het15
YGR128C	UTP8	het37
YGR156W	PTI1	het15
YGR185C	TYS1	het15
YGR211W	ZPR1	het37
YGR253C	PUP2	het37
YGR265W	n/a	het37
YHR024C	MAS2	het15
YHR058C	MED6	het37
YHR062C	RPP1	het30
YHR172W	SPC97	het37
YIL048W	NEO1	het37
YIL083C	CAB2	het15,het37
YIL118W	RHO3	het30
YIL129C	TAO3	het15
YIL147C	SLN1	het15
YIR022W	SEC11	het37
YJL010C	NOP9	het15
YJL039C	NUP192	het15
YJR007W	SUI2	het15
YJR016C	ILV3	het15
YJR023C	n/a	het30
YJR042W	NUP85	het15
YJR045C	SSC1	het15
YJR064W	CCT5	het30
YKL013C	ARC19	het37
YKL019W	RAM2	het15,het30
YKL042W	SPC42	het30
YKL060C	FBA1	het15
YKL108W	SLD2	het15,het37
YKL152C	GPM1	het15
YKL180W	RPL17A	het15
YKL203C	TOR2	het37
YKR062W	TFA2	het37
YLL003W	SFI1	het30
YLL004W	ORC3	het37
YLL031C	GPI13	het37
YLL050C	COF1	het37
YLR002C	NOC3	het15
YLR009W	RLP24	het15
YLR022C	SDO1	het30
YLR051C	FCF2	het15
YLR076C	n/a	het15
YLR117C	CLF1	het15
YLR132C	n/a	het37
YLR197W	NOP56	het15
YLR298C	YHC1	het30
YLR340W	RPP0	het15
YLR347C	KAP95	het15
YLR409C	UTP21	het30
YML031W	NDC1	het37
YML085C	TUB1	het15,het30,het37
YMR076C	PDS5	het30
YMR079W	SEC14	het30,het37
YMR093W	UTP15	het15
YMR227C	TAF7	het30
YMR290C	HAS1	het15
YMR290W-A	n/a	het37
YMR308C	PSE1	het37
YMR309C	NIP1	het15
YNL007C	SIS1	het15
YNL038W	GPI15	het30
YNL061W	NOP2	het15
YNL113W	RPC19	het15
YNL240C	NAR1	het15
YNL245C	CWC25	het37
YNL247W	n/a	het15
YNL251C	NRD1	het30,het37
YNL282W	POP3	het15
YNL313C	n/a	het15
YNL317W	PFS2	het37
YNR038W	DBP6	het15
YNR046W	TRM112	het15
YOR046C	DBP5	het37
YOR048C	RAT1	het30
YOR098C	NUP1	het15
YOR174W	MED4	het37
YOR207C	RET1	het30
YOR256C	TRE2	het37
YOR257W	CDC31	het37
YOR372C	NDD1	het15
YOR373W	NUD1	het37
YPL076W	GPI2	het30
YPL093W	NOG1	het15
YPL128C	TBF1	het30
YPL131W	RPL5	het15
YPL175W	SPT14	het30
YPL211W	NIP7	het30
YPL217C	BMS1	het37
YPL238C	n/a	het15
YPL243W	SRP68	het30
YPL251W	n/a	het15
YPL268W	PLC1	het37
YPR137W	RRP9	het15
YPR144C	NOC4	het30
YPR165W	RHO1	het30
YPR183W	DPM1	het15

## Sheet: Sheet1
ORF	Gene	Hsp90 Interactions	Sensitivities
YBR004C	GPI18	0	het15
YBR029C	CDS1	0	het15		52 novel essential ORFs identified in
YBR198C	TAF5	0	het15		the 15 °C screen
YBR252W	DUT1	0	het15
YDL120W	YFH1	0	het15
YDR145W	TAF12	0	het15		27 of them interact with one another
YDR167W	TAF10	0	het15
YDR288W	NSE3	0	het15		worth mentioning or
YDR355C	n/a	0	het15		including an interaction network of?
YGL103W	RPL28	0	het15
YGR073C	n/a	0	het15
YGR156W	PTI1	0	het15
YGR185C	TYS1	0	het15
YHR024C	MAS2	0	het15
YIL129C	TAO3	0	het15
YIL147C	SLN1	0	het15
YJL010C	NOP9	0	het15
YJL039C	NUP192	0	het15
YJR007W	SUI2	0	het15
YJR016C	ILV3	0	het15
YJR042W	NUP85	0	het15
YJR045C	SSC1	0	het15
YKL060C	FBA1	0	het15
YKL152C	GPM1	0	het15
YKL180W	RPL17A	0	het15
YLR002C	NOC3	0	het15
YLR009W	RLP24	0	het15
YLR051C	FCF2	0	het15
YLR076C	n/a	0	het15
YLR117C	CLF1	0	het15
YLR197W	NOP56	0	het15
YLR340W	RPP0	0	het15
YLR347C	KAP95	0	het15
YMR093W	UTP15	0	het15
YMR309C	NIP1	0	het15
YNL007C	SIS1	0	het15
YNL061W	NOP2	0	het15
YNL113W	RPC19	0	het15
YNL240C	NAR1	0	het15
YNL247W	n/a	0	het15
YNL282W	POP3	0	het15
YNL313C	n/a	0	het15
YNR038W	DBP6	0	het15
YNR046W	TRM112	0	het15
YOR098C	NUP1	0	het15
YOR372C	NDD1	0	het15
YPL093W	NOG1	0	het15
YPL131W	RPL5	0	het15
YPL238C	n/a	0	het15
YPL251W	n/a	0	het15
YPR137W	RRP9	0	het15
YPR183W	DPM1	0	het15
